# Supplementary material for: PARS, low-cost portable rehabilitation system for upper arm
Source: HardwareX. 2022 Mar 23;11:e00299. doi: 10.1016/j.ohx.2022.e00299 (PMC9058851; doi:10.1016/j.ohx.2022.e00299)
Supplement: Supplementary data 4 [file mmc4.zip]

Archive with 2 entries (2 files):
- Design Files.docx
- PARS Design Files.rar
